# Supplementary material for: Real-World Outcome of Treatment with Single-Agent Ibrutinib in Italian Patients with Chronic Lymphocytic Leukemia: Final Results of the EVIdeNCE Study
Source: Cancers (Basel). 2024 Mar 20;16(6):1228. doi: 10.3390/cancers16061228 (PMC10969011; doi:10.3390/cancers16061228)
Supplement: Supplementary file 1 [file cancers-16-01228-s001.zip]

Archive with 1 entries (1 files):
- cancers-2859395-supplementary.pdf
